# Supplementary material for: Analysis of striatal transcriptome in mice overexpressing human wild-type alpha-synuclein supports synaptic dysfunction and suggests mechanisms of neuroprotection for striatal neurons
Source: Mol Neurodegener. 2011 Dec 13;6:83. doi: 10.1186/1750-1326-6-83 (PMC3271045; doi:10.1186/1750-1326-6-83)
Supplement: Additional file 4 — Table S3-ABCDE. Supplementary tables listing data used for qRT-PCR results comparisons. (A) the qRT-PCR data used for the statistical analyses for pooled samples in Figure 1A and the microarray fold change value for each of the compared transcript (B) the t-test result for each individual transcript in Figure 1A, (C) the qRT-PCR data used for the statistical analyses for non-pooled samples in Figure 1B and the microarray fold change value for each of the compared transcript (D) the t-test result for each individual transcript in Figure 1B, and(E) The correlation analysis results between the microarray data and qRT-PCR data in Figures 1A and 1B. Additional detection statistics and fold change values for each of these probe sets and other probe sets for differentially expressed transcripts is shown in Table S1. [file 1750-1326-6-83-S4.XLSX]

## Sheet: A-RTRPCR-dataFig1A
Gene target	Cta	Ctb	Ctc	average	std	Genotype	reference	Dcta tx	DCtb tx	DCtc tx	DCta t0	DCtb t0	DCtc t0	DDCta	DDCtb	DDCtc	2EXP(-DDCta)	2EXP(-DDCtb)	2EXP(-DDCtc)	Gene Symbol	Microarray Fold change
Ttr	19.8	19.83	19.86	19.83	0.03	ASO	Gapdh	3.41	3.54	3.47	6.28333	6.28333	6.28333	-2.87333	-2.74333	-2.81333	7.32756	6.69616	7.02907	Ttr	4.925
Phgdh	21.32	21.69	21.39	21.4667	0.196554	ASO	Gapdh	4.93	5.4	5	6.99333	6.99333	6.99333	-2.06333	-1.59333	-1.99333	4.17951	3.01746	3.98156	Phgdh	3.249
Ttn1	38.87	38.55	38.48	38.6333	0.207926	ASO	Gapdh	22.48	22.26	22.09	23.19	23.19	23.19	-0.71	-0.93	-1.1	1.6358	1.90528	2.14355	Ttn1	2.639
Poe7b	24.02	24.45	23.91	24.1267	0.285365	ASO	Gapdh	7.63	8.16	7.52	8.72333	8.72333	8.72333	-1.09333	-0.563333	-1.20333	2.13366	1.47768	2.30271	Poe7b	2
Drd2	20.79	20.96	20.72	20.8233	0.123423	ASO	Gapdh	4.4	4.67	4.33	5.51	5.51	5.51	-1.11	-0.84	-1.18	2.15846	1.79005	2.26577	Drd2	1.516
Psmc4	20.73	20.92	20.96	20.87	0.122882	ASO	Gapdh	4.34	4.63	4.57	4.52667	4.52667	4.52667	-0.186667	0.103333	0.0433333	1.13813	0.93088	0.97041	Psmc4	-1.516
Stx1a	21.47	21.82	21.56	21.6167	0.181751	ASO	Gapdh	5.08	5.53	5.17	5.07333	5.07333	5.07333	0.00666667	0.456667	0.0966667	0.99539	0.728668	0.935191	Stx1a	-1.888
Psmb6	20.24	20.61	20.31	20.3867	0.196554	ASO	Gapdh	3.85	4.32	3.92	3.31333	3.31333	3.31333	0.536667	1.00667	0.606667	0.689362	0.497695	0.656712	Psmb6	-2.297
Adora2a	21.53	21.87	21.93	21.7767	0.215716	ASO	Gapdh	5.14	5.58	5.54	6.82333	6.82333	6.82333	-1.68333	-1.24333	-1.28333	3.21169	2.36745	2.43401	Adora2a	2.06
Ptprk	26.7	23.45	23.87	24.6733	1.76766	ASO	Gapdh	10.31	7.16	7.48	7.13333	7.13333	7.13333	3.17667	0.0266667	0.346667	0.110593	0.981686	0.786399	Ptprk	-1.516
Cckbr	24.09	24.81	24.87	24.59	0.434051	ASO	Gapdh	7.7	8.52	8.48	7.99667	7.99667	7.99667	-0.296667	0.523333	0.483333	1.2283	0.695762	0.715323	Cckbr	-1.516
Rasd2	27.83	27.77	28.01	27.87	0.1249	ASO	Gapdh	11.44	11.48	11.62	12.53	12.53	12.53	-1.09	-1.05	-0.91	2.12874	2.07053	1.87905	Rasd2	1.516
Mef2c	22.24	22.31	22.63	22.3933	0.207926	ASO	Gapdh	5.85	6.02	6.24	6.35	6.35	6.35	-0.5	-0.33	-0.11	1.41421	1.25701	1.07923	Mef2c	-1.516
Gapdh (1)	16.39	16.29	16.39	16.3567	0.057735	ASO	Gapdh	0	0	0	0.00333333	0.00333333	0.00333333	-0.00333333	-0.00333333	-0.00333333	1.00231	1.00231	1.00231	Gapdh	1.07
Ttr	23.65	23.11	22.52	23.0933	0.565184	WT	Gapdh	6.53	6.72	5.59	6.28333	6.28333	6.28333	0.246667	0.436667	-0.693333	0.842842	0.73884	1.61702
Phgdh	24.1	23.73	23.58	23.8033	0.267644	WT	Gapdh	6.98	7.34	6.65	6.99333	6.99333	6.99333	-0.0133333	0.346667	-0.343333	1.00928	0.786399	1.26868
Ttn1	40	40	40	40	0	WT	Gapdh	22.88	23.61	23.07	23.19	23.19	23.19	-0.31	0.42	-0.12	1.23971	0.747425	1.08673
Poe7b	26	25.25	25.35	25.5333	0.407226	WT	Gapdh	8.88	8.86	8.42	8.72333	8.72333	8.72333	0.156667	0.136667	-0.303333	0.897095	0.909618	1.23399
Drd2	23.03	21.9	22.03	22.32	0.618304	WT	Gapdh	5.91	5.51	5.1	5.51	5.51	5.51	0.4	-7.10543e-15	-0.41	0.757858	1	1.32869
Psmc4	21.59	21.17	21.25	21.3367	0.22301	WT	Gapdh	4.47	4.78	4.32	4.52667	4.52667	4.52667	-0.0566667	0.253333	-0.206667	1.04006	0.838956	1.15402
Stx1a	22.16	22.09	21.4	21.8833	0.42004	WT	Gapdh	5.04	5.7	4.47	5.07333	5.07333	5.07333	-0.0333333	0.626667	-0.603333	1.02337	0.647671	1.51922
Psmb6	20.63	19.85	19.89	20.1233	0.439242	WT	Gapdh	3.51	3.46	2.96	3.31333	3.31333	3.31333	0.196667	0.146667	-0.353333	0.872564	0.903335	1.27751
Adora2a	24.09	23.49	23.32	23.6333	0.404516	WT	Gapdh	6.97	7.1	6.39	6.82333	6.82333	6.82333	0.146667	0.276667	-0.433333	0.903335	0.825496	1.35035
Ptprk	24.37	23.82	23.64	23.9433	0.380307	WT	Gapdh	7.25	7.43	6.71	7.13333	7.13333	7.13333	0.116667	0.296667	-0.423333	0.922316	0.814131	1.34102
Cckbr	25.33	24.5	24.59	24.8067	0.455448	WT	Gapdh	8.21	8.11	7.66	7.99667	7.99667	7.99667	0.213333	0.113333	-0.336667	0.862542	0.92445	1.26284
Rasd2	29.64	29.13	29.25	29.34	0.266646	WT	Gapdh	12.52	12.74	12.32	12.53	12.53	12.53	-0.01	0.21	-0.21	1.00696	0.864537	1.15669
Mef2c	23.37	22.91	23.2	23.16	0.232594	WT	Gapdh	6.25	6.52	6.27	6.35	6.35	6.35	-0.1	0.17	-0.08	1.07177	0.888843	1.05702
Gapdh (1)	17.12	16.39	16.93	16.8133	0.378726	WT	Gapdh	0	0	0	0.00333333	0.00333333	0.00333333	-0.00333333	-0.00333333	-0.00333333	1.00231	1.00231	1.00231
Gene target	Cta	Ctb	Ctc	average	std	Genotype	reference	Dcta tx	DCtb tx	DCtc tx	DCta t0	DCtb t0	DCtc t0	DDCta	DDCtb	DDCtc	2EXP(-DDCta)	2EXP(-DDCtb)	2EXP(-DDCtc)	Gene Symbol	Array Fold change
Meg3	22.08	22.59	21.91	22.1933	0.353883	ASO	Gapdh	2.92	3.59	2.62	2.57	2.57	2.57	0.35	1.02	0.05	0.784584	0.493116	0.965936	Meg3	1.866
Med1	28.31	28.34	28.05	28.2333	0.159478	ASO	Gapdh	9.15	9.34	8.76	8.97667	8.97667	8.97667	0.173333	0.363333	-0.216667	0.886791	0.777366	1.16205	Med1	-2
Nr4a2	27.75	27.16	27.19	27.3667	0.332315	ASO	Gapdh	8.59	8.16	7.9	6.86333	6.86333	6.86333	1.72667	1.29667	1.03667	0.302149	0.407066	0.487452	Nr4a2	-1.741
Nov	26.86	27.11	27.68	27.2167	0.420278	ASO	Gapdh	7.7	8.11	8.39	6.51333	6.51333	6.51333	1.18667	1.59667	1.87667	0.439317	0.33064	0.272312	Nov	-2.64
Pttg1	27	27.12	27.06	27.06	0.06	ASO	Gapdh	7.84	8.12	7.77	6.07667	6.07667	6.07667	1.76333	2.04333	1.69333	0.294567	0.242603	0.309212	Pttg1	-3.73
Gapdh (2)	19.16	19	19.29	19.15	0.145258	ASO	Gapdh	0	0	0	0.00333333	0.00333333	0.00333333	-0.00333333	-0.00333333	-0.00333333	1.00231	1.00231	1.00231	Gapdh	1.07
Meg3	21.63	21.33	21	21.32	0.315119	WT	Gapdh	2.22	2.89	2.59	2.57	2.57	2.57	-0.35	0.32	0.02	1.27456	0.80107	0.986233
Med1	28.48	27.33	27.37	27.7267	0.652712	WT	Gapdh	9.07	8.89	8.96	8.97667	8.97667	8.97667	0.0933333	-0.0866667	-0.0166667	0.937354	1.06191	1.01162
Nr4a2	25.98	25.53	25.33	25.6133	0.332916	WT	Gapdh	6.57	7.09	6.92	6.86333	6.86333	6.86333	-0.293333	0.226667	0.0566667	1.22547	0.854607	0.961483
Nov	25.53	25.17	25.09	25.2633	0.234379	WT	Gapdh	6.12	6.73	6.68	6.51333	6.51333	6.51333	-0.393333	0.216667	0.166667	1.31342	0.860551	0.890899
Pttg1	25.2	24.72	24.56	24.8267	0.333067	WT	Gapdh	5.79	6.28	6.15	6.07667	6.07667	6.07667	-0.286667	0.203333	0.0733333	1.21982	0.868541	0.950439
Gapdh (2)	19.41	18.44	18.41	18.7533	0.568888	WT	Gapdh	0	0	0	0.00333333	0.00333333	0.00333333	-0.00333333	-0.00333333	-0.00333333	1.00231	1.00231	1.00231

## Sheet: B-t-test-RTPCRFig1A
Statistical analysis of qRT-PCR data from Figure 1A
Transcript	Parameter	Value
Ttr	Table Analyzed	ASOMsFig1a
	Column A	Ttr wt
	vs	vs
	Column B	Ttr ASO
	Mann Whitney test
	P value	0.05
	Exact or approximate P value?	Exact
	P value summary	*
	Are medians signif. different? (P < 0.05)	Yes
	One- or two-tailed P value?	One-tailed
	Sum of ranks in column A,B	6 , 15
	Mann-Whitney U	0
Phgdh	Table Analyzed	ASOMsFig1a
	Column C	Phgdh wt
	vs	vs
	Column D	Phgdh ASO
	Mann Whitney test
	P value	0.05
	Exact or approximate P value?	Exact
	P value summary	*
	Are medians signif. different? (P < 0.05)	Yes
	One- or two-tailed P value?	One-tailed
	Sum of ranks in column C,D	6 , 15
	Mann-Whitney U	0
Tnnt1	Table Analyzed	ASOMsFig1a
	Column I	Tnnt1 wt
	vs	vs
	Column J	Tnnt1 ASO
	Mann Whitney test
	P value	0.05
	Exact or approximate P value?	Exact
	P value summary	*
	Are medians signif. different? (P < 0.05)	Yes
	One- or two-tailed P value?	One-tailed
	Sum of ranks in column I,J	6 , 15
	Mann-Whitney U	0
Pde7b	Table Analyzed	ASOMsFig1a
	Column O	Pde7b wt
	vs	vs
	Column P	Pde7b ASO
	Mann Whitney test
	P value	0.05
	Exact or approximate P value?	Exact
	P value summary	*
	Are medians signif. different? (P < 0.05)	Yes
	One- or two-tailed P value?	One-tailed
	Sum of ranks in column O,P	6 , 15
	Mann-Whitney U	0
Adora2a	Table Analyzed	ASOMsFig1a
	Column G	Adora wt
	vs	vs
	Column H	Adora2a ASO
	Mann Whitney test
	P value	0.05
	Exact or approximate P value?	Exact
	P value summary	*
	Are medians signif. different? (P < 0.05)	Yes
	One- or two-tailed P value?	One-tailed
	Sum of ranks in column G,H	6 , 15
	Mann-Whitney U	0
Meg3	Table Analyzed	ASOMsFig1a
	Column AG	Meg3 wt
	vs	vs
	Column AH	Meg3 ASO
	Mann Whitney test
	P value	0.05
	Exact or approximate P value?	Exact
	P value summary	*
	Are medians signif. different? (P < 0.05)	Yes
	One- or two-tailed P value?	One-tailed
	Sum of ranks in column AG,AH	15 , 6
	Mann-Whitney U	0
Drd2	Table Analyzed	ASOMsFig1a
	Column E	Ddr2 wt
	vs	vs
	Column F	Drd2 ASO
	Mann Whitney test
	P value	0.05
	Exact or approximate P value?	Exact
	P value summary	*
	Are medians signif. different? (P < 0.05)	Yes
	One- or two-tailed P value?	One-tailed
	Sum of ranks in column E,F	6 , 15
	Mann-Whitney U	0
Rasd2	Table Analyzed	ASOMsFig1a
	Column AE	Rasd2 wt
	vs	vs
	Column AF	Rasd2 ASO
	Mann Whitney test
	P value	0.05
	Exact or approximate P value?	Exact
	P value summary	*
	Are medians signif. different? (P < 0.05)	Yes
	One- or two-tailed P value?	One-tailed
	Sum of ranks in column AE,AF	6 , 15
	Mann-Whitney U	0
Pttg1	Table Analyzed	ASOMsFig1a
	Column S	Pttg1 wt
	vs	vs
	Column T	Pttg1 ASO
	Mann Whitney test
	P value	0.05
	Exact or approximate P value?	Exact
	P value summary	*
	Are medians signif. different? (P < 0.05)	Yes
	One- or two-tailed P value?	One-tailed
	Sum of ranks in column S,T	15 , 6
	Mann-Whitney U	0
Nov	Table Analyzed	ASOMsFig1a
	Column Y	Nov wt
	vs	vs
	Column Z	Nov ASO
	Mann Whitney test
	P value	0.05
	Exact or approximate P value?	Exact
	P value summary	*
	Are medians signif. different? (P < 0.05)	Yes
	One- or two-tailed P value?	One-tailed
	Sum of ranks in column Y,Z	15 , 6
	Mann-Whitney U	0
Psmb6	Table Analyzed	ASOMsFig1a
	Column Q	Psmb6 wt
	vs	vs
	Column R	Psmb6 ASO
	Mann Whitney test
	P value	0.05
	Exact or approximate P value?	Exact
	P value summary	*
	Are medians signif. different? (P < 0.05)	Yes
	One- or two-tailed P value?	One-tailed
	Sum of ranks in column Q,R	15 , 6
	Mann-Whitney U	0
Med1	Table Analyzed	ASOMsFig1a
	Column AA	Med1 wt
	vs	vs
	Column AB	Med1ASO
	Mann Whitney test
	P value	0.05
	Exact or approximate P value?	Exact
	P value summary	*
	Are medians signif. different? (P < 0.05)	Yes
	One- or two-tailed P value?	One-tailed
	Sum of ranks in column AA,AB	15 , 6
	Mann-Whitney U	0
Stx1a	Table Analyzed	ASOMsFig1a
	Column AI	Stx1a wt
	vs	vs
	Column AJ	Stx1a ASO
	Mann Whitney test
	P value	0.05
	Exact or approximate P value?	Exact
	P value summary	*
	Are medians signif. different? (P < 0.05)	Yes
	One- or two-tailed P value?	One-tailed
	Sum of ranks in column AI,AJ	15 , 6
	Mann-Whitney U	0
Nr4a2	Table Analyzed	ASOMsFig1a
	Column M	Nr4a2 wt
	vs	vs
	Column N	Nr4a2 ASO
	Mann Whitney test
	P value	0.05
	Exact or approximate P value?	Exact
	P value summary	*
	Are medians signif. different? (P < 0.05)	Yes
	One- or two-tailed P value?	One-tailed
	Sum of ranks in column M,N	15 , 6
	Mann-Whitney U	0
Cckbr	Table Analyzed	ASOMsFig1a
	Column K	Cckbr wt
	vs	vs
	Column L	Cckbr ASO
	Mann Whitney test
	P value	0.05
	Exact or approximate P value?	Exact
	P value summary	*
	Are medians signif. different? (P < 0.05)	Yes
	One- or two-tailed P value?	One-tailed
	Sum of ranks in column K,L	15 , 6
	Mann-Whitney U	0
Ptprk	Table Analyzed	ASOMsFig1a
	Column W	Ptprk wt
	vs	vs
	Column X	Ptprk ASO
	Mann Whitney test
	P value	0.05
	Exact or approximate P value?	Exact
	P value summary	*
	Are medians signif. different? (P < 0.05)	Yes
	One- or two-tailed P value?	One-tailed
	Sum of ranks in column W,X	15 , 6
	Mann-Whitney U	0
Psmc4	Table Analyzed	ASOMsFig1a
	Column U	Psmc4 wt
	vs	vs
	Column V	Psmc4 ASO
	Mann Whitney test
	P value	0.5
	Exact or approximate P value?	Exact
	P value summary	ns
	Are medians signif. different? (P < 0.05)	No
	One- or two-tailed P value?	One-tailed
	Sum of ranks in column U,V	11 , 10
	Mann-Whitney U	4
Mef2c	Table Analyzed	ASOMsFig1a
	Column AC	Mef2c wt
	vs	vs
	Column AD	Mef2c ASO
	Mann Whitney test
	P value	0.05
	Exact or approximate P value?	Exact
	P value summary	*
	Are medians signif. different? (P < 0.05)	Yes
	One- or two-tailed P value?	One-tailed
	Sum of ranks in column AC,AD	6 , 15
	Mann-Whitney U	0

## Sheet: C-RTPCR-dataFig1B
Gene target	Cta L71-2	Ctb L90-7	Ctc L92-2	Ctd L6-1	Cte L6-5	average	std	Genotype	reference	DCta tx	DCtb tx	DCtc tx	DCtd tx	DCte tx	DCta t0	DCtb t0	DCtc t0	DCtd t0	DCtd t0	DDCta	DDCtb	DDCtc	DDCtd	DDCte	2EXP(-DDCta)	2EXP(-DDCtb)	2EXP(-DDCtc)	2EXP(-DDCtd)	2EXP(-DDCte)	Gene Symbol	Microarray Fold change
Ttr	24.325	24.435	24.355	24.805	24.775	24.539	0.232873	ASO	Gapdh	4.825	5.635	5.13	5.88	5.61	8.148	8.148	8.148	8.148	8.148	-3.323	-2.513	-3.018	-2.268	-2.538	10.0074	5.70806	8.10044	4.81655	5.80783	Ttr	4.925
Phgdh	24.98	25.72	24.86	24.95	25.54	25.21	0.391152	ASO	Gapdh	5.48	6.92	5.635	6.025	6.375	7.701	7.701	7.701	7.701	7.701	-2.221	-0.781	-2.066	-1.676	-1.326	4.66216	1.71832	4.18724	3.19541	2.50707	Phgdh	3.245
Gapdh (1)	19.5	18.8	19.225	18.925	19.165	19.123	0.272869	ASO	Gapdh	0	0	0	0	0	0	0	0	0	0	0	0	0	0	0	1	1	1	1	1	Gapdh	1.072
	Cta L68-2	Ctb L71-1	Ctc L71-3	Ctd L90-6	Cte L6-2
Ttr	28.64	28.55	28.38	26.25	28.435	28.051	1.01183	wt	Gapdh	8.75	8.695	7.575	6.625	9.095	8.148	8.148	8.148	8.148	8.148	0.602	0.547	-0.573	-1.523	0.947	0.65884	0.684442	1.48761	2.87388	0.51871
Phgdh	27.105	27.055	27.955	27.94	27.965	27.604	0.478754	wt	Gapdh	7.215	7.2	7.15	8.315	8.625	7.701	7.701	7.701	7.701	7.701	-0.486	-0.501	-0.551	0.614	0.924	1.40056	1.41519	1.4651	0.653383	0.527046
Gapdh (1)	19.89	19.855	20.805	19.625	19.34	19.903	0.550075	wt	Gapdh	0	0	0	0	0	0	0	0	0	0	0	0	0	0	0	1	1	1	1	1
Gene target	Cta L71-2	Ctb L90-7	Ctc L92-2	Ctd L6-1	Cte L6-5	average	std	Genotype	reference	DCta tx	DCtb tx	DCtc tx	DCtd tx	DCte tx	DCta t0	DCtb t0	DCtc t0	DCtd t0	DCtd t0	DDCta	DDCtb	DDCtc	DDCtd	DDCte	2EXP(-DDCta)	2EXP(-DDCtb)	2EXP(-DDCtc)	2EXP(-DDCtd)	2EXP(-DDCte)	Gene Symbol	Microarray Fold change
Drd2	21.13	20.69	20.595	21.455	21.12	20.998	0.352998	ASO	Gapdh	3.71	4.385	4.795	5.54	5.005	5.0662	5.0662	5.0662	5.0662	5.0662	-1.3562	-0.6812	-0.2712	0.4738	-0.0612	2.5601	1.60347	1.20681	0.720065	1.04333	Drd2	1.5157
Adora2A	21.095	20.82	21.005	21.605	21.265	21.158	0.297019	ASO	Gapdh	3.675	4.515	5.205	5.69	5.15	5.307	5.307	5.307	5.307	5.307	-1.632	-0.792	-0.102	0.383	-0.157	3.09942	1.73147	1.07326	0.766841	1.11497	Adora2a	2.06
Gapdh (2)	17.42	16.305	15.8	15.915	16.115	16.311	0.649282	ASO	Gapdh	0	0	0	0	0	-0.002	-0.002	-0.002	-0.002	-0.002	0.002	0.002	0.002	0.002	0.002	0.998615	0.998615	0.998615	0.998615	0.998615	Gapdh	1.072
	Cta L68-2	Ctb L71-1	Ctc L71-3	Ctd L90-6	Cte L6-2
Drd2	21.48	21.15	21.51	21.516	22.625	21.6562	0.562781	wt	Gapdh	4.94	4.99	4.46	4.806	6.145	5.0662	5.0662	5.0662	5.0662	5.0662	-0.1262	-0.0762	-0.6062	-0.2602	1.0788	1.09142	1.05424	1.52224	1.19764	0.473422
Adora2A	21.2	21.195	21.79	21.54	23.76	21.897	1.07101	wt	Gapdh	4.66	5.035	4.74	4.83	7.28	5.307	5.307	5.307	5.307	5.307	-0.647	-0.272	-0.567	-0.477	1.973	1.56591	1.20748	1.48144	1.39185	0.254723
Gapdh (2)	16.54	16.16	17.05	16.71	16.48	16.588	0.326144	wt	Gapdh	0	0	0	0	0	-0.002	-0.002	-0.002	-0.002	-0.002	0.002	0.002	0.002	0.002	0.002	0.998615	0.998615	0.998615	0.998615	0.998615
Gene target	Cta L71-2	Ctb L90-7	Ctc L92-2	Ctd L6-1	Cte L6-5	average	std	Genotype	reference	DCta tx	DCtb tx	DCtc tx	DCtd tx	DCte tx	DCta t0	DCtb t0	DCtc t0	DCtd t0	DCtd t0	DDCta	DDCtb	DDCtc	DDCtd	DDCte	2EXP(-DDCta)	2EXP(-DDCtb)	2EXP(-DDCtc)	2EXP(-DDCtd)	2EXP(-DDCte)	Gene Symbol	Microarray Fold change
Ywhag	19.015	19.355	19.245	18.955	18.965	19.107	0.181852	ASO	Gapdh	3.78	4.095	3.955	3.68	3.72	3.064	3.064	3.064	3.064	3.064	0.716	1.031	0.891	0.616	0.656	0.608783	0.489371	0.53924	0.652477	0.634635	Ywhag	-1.62
Bdnf	24.83	25.265	25.53	24.395	25.25	25.054	0.445525	ASO	Gapdh	9.595	10.005	10.24	9.12	10.005	8.439	8.439	8.439	8.439	8.439	1.156	1.566	1.801	0.681	1.566	0.448755	0.337744	0.286976	0.623733	0.337744	Bdnf	-2.1435
Gapdh (3)	15.235	15.255	15.29	15.275	15.245	15.26	0.0223607	ASO	Gapdh	0	-0.005	0	0	0	0.031	0.031	0.031	0.031	0.031	-0.031	-0.036	-0.031	-0.031	-0.031	1.02172	1.02527	1.02172	1.02172	1.02172	Gapdh	1.072
	Cta L68-2	Ctb L71-1	Ctc L71-3	Ctd L90-6	Cte L6-2
Ywhag	18.61	18.42	18.2	18.335	18.255	18.364	0.160678	wt	Gapdh	3.26	3.16	2.96	2.985	2.955	3.064	3.058	3.058	3.058	3.058	0.196	0.102	-0.098	-0.073	-0.103	0.872968	0.93174	1.07029	1.0519	1.074
Bdnf	24.495	23.21	23.4	23.73	23.86	23.739	0.495232	wt	Gapdh	9.145	7.95	8.16	8.38	8.56	8.439	8.439	8.439	8.439	8.439	0.706	-0.489	-0.279	-0.059	0.121	0.613017	1.40347	1.21335	1.04174	0.91955
Gapdh (3)	15.35	15.255	15.4	15.35	15.3	15.331	0.0552721	wt	Gapdh	0	-0.005	0.16	0	0	0.031	-0.001	-0.001	-0.001	-0.001	-0.031	-0.004	0.161	0.001	0.001	1.02172	1.00278	0.894405	0.999307	0.999307
Gene target	Cta L71-2	Ctb L90-7	Ctc L92-2	Ctd L6-1	Cte L6-5	average	std	Genotype	reference	DCta tx	DCtb tx	DCtc tx	DCtd tx	DCte tx	DCta t0	DCtb t0	DCtc t0	DCtd t0	DCtd t0	DDCta	DDCtb	DDCtc	DDCtd	DDCte	2EXP(-DDCta)	2EXP(-DDCtb)	2EXP(-DDCtc)	2EXP(-DDCtd)	2EXP(-DDCte)	Gene Symbol	Microarray Fold change
Gpx3	25.94	27.53	26.83	26.825	25.385	26.502	0.841462	ASO	Gapdh	9.7	10.28	10.21	10.505	9.335	9.37	9.348	9.348	9.348	9.348	0.33	0.932	0.862	1.157	-0.013	0.795536	0.524131	0.550189	0.448444	1.00905	Gpx3	-1.866
Gapdh (4)	16.235	17.25	16.62	16.32	16.05	16.495	0.469548	ASO	Gapdh	-0.005	0	0	0	0	-0.001	-0.001	-0.001	-0.001	-0.001	-0.004	0.001	0.001	0.001	0.001	1.00278	0.999307	0.999307	0.999307	0.999307	Gapdh	1.072
	Cta L68-2	Ctb L71-1	Ctc L71-3	Ctd L90-6	Cte L6-2
Gpx3	25.81	24.835	25.825	26.18	25.9	25.71	0.511334	wt	Gapdh	9.42	8.635	9.025	9.99	9.78	9.348	9.348	9.348	9.348	9.348	0.072	-0.713	-0.323	0.642	0.432	0.951318	1.63921	1.25093	0.640824	0.741234
Gapdh (4)	16.39	16.195	16.8	16.19	16.12	16.339	0.276595	wt	Gapdh	0	-0.005	0	0	0	-0.001	-0.001	-0.001	-0.001	-0.001	0.001	-0.004	0.001	0.001	0.001	0.999307	1.00278	0.999307	0.999307	0.999307
Gene target	Cta L71-2	Ctb L90-7	Ctc L92-2	Ctd L6-1	Cte L6-5	average	std	Genotype	reference	DCta tx	DCtb tx	DCtc tx	DCtd tx	DCte tx	DCta t0	DCtb t0	DCtc t0	DCtd t0	DCtd t0	DDCta	DDCtb	DDCtc	DDCtd	DDCte	2EXP(-DDCta)	2EXP(-DDCtb)	2EXP(-DDCtc)	2EXP(-DDCtd)	2EXP(-DDCte)	Gene Symbol	Microarray Fold change
Thr	26.63	29.675	27.975	25.695	28.46	27.687	1.55868	ASO	Gapdh	10.285	12.345	11.525	9.505	12.68	9.092	9.092	9.092	9.092	9.092	1.193	3.253	2.433	0.413	3.588	0.437392	0.104894	0.18518	0.75106	0.0831581	Thr	-8
Gapdh (5)	16.345	17.33	16.45	16.19	15.7775	16.4185	0.570158	ASO	Gapdh	0	0	0	0	-0.0025	0.002	0.002	0.002	0.002	0.002	-0.002	-0.002	-0.002	-0.002	-0.0045	1.00139	1.00139	1.00139	1.00139	1.00312	Gapdh	1.072
	Cta L68-2	Ctb L71-1	Ctc L71-3	Ctd L90-6	Cte L6-2
Thr	27.09	25.625	23.42	25.09	25.735	25.392	1.32619	wt	Gapdh	10.64	9.165	7.35	8.78	9.495	9.092	9.092	9.092	9.092	9.092	1.548	0.073	-1.742	-0.312	0.403	0.341984	0.950659	3.34499	1.24143	0.756284
Gapdh (5)	16.445	16.46	16.065	16.305	16.235	16.302	0.16285	wt	Gapdh	-0.005	0	-0.005	-0.005	-0.005	0.002	0.002	0.002	0.002	0.002	-0.007	-0.002	-0.007	-0.007	-0.007	1.00486	1.00139	1.00486	1.00486	1.00486
Gene target	Cta L71-2	Ctb L90-7	Ctc L92-2	Ctd L6-1	Cte L6-5	average	std	Genotype	reference	DCta tx	DCtb tx	DCtc tx	DCtd tx	DCte tx	DCta t0	DCtb t0	DCtc t0	DCtd t0	DCtd t0	DDCta	DDCtb	DDCtc	DDCtd	DDCte	2EXP(-DDCta)	2EXP(-DDCtb)	2EXP(-DDCtc)	2EXP(-DDCtd)	2EXP(-DDCte)	Gene Symbol	Microarray Fold change
Ckmt1	23.745	23.8	23.815	24.1	24.155	23.923	0.189493	ASO	Gapdh	8.375	8.43	8.465	8.75	8.805	9.228	9.228	9.228	9.228	9.228	-0.853	-0.798	-0.763	-0.478	-0.423	1.80625	1.73869	1.69702	1.39281	1.34071	Ckmt1	1.52
Med1	25.3145	24.637	25.095	25.38	25.54	25.1933	0.3496	ASO	Gapdh	9.9445	9.267	9.745	10.03	10.19	10.263	9.793	9.793	9.793	9.793	-0.3185	-0.526	-0.048	0.237	0.397	1.24703	1.43993	1.03383	0.848508	0.759436	Med1	-2
Gapdh (6)	15.365	15.37	15.345	15.345	15.345	15.354	0.0124499			-0.005	0	-0.005	-0.005	-0.005	0.329	0.329	0.329	0.329	0.329	-0.334	-0.329	-0.334	-0.334	-0.334	1.2605	1.25614	1.2605	1.2605	1.2605	Gapdh	1.072
	Cta L68-2	Ctb L71-1	Ctc L71-3	Ctd L90-6	Cte L6-2
Ckmt1	25.11	24.985	25	25.04	25.155	25.058	0.0726808	wt	Gapdh	9.32	9.165	9.07	9.275	9.315	9.228	9.228	9.228	9.228	9.228	0.092	-0.063	-0.158	0.047	0.087	0.938221	1.04464	1.11574	0.967947	0.941478
Med1	26.63	25.625	25.77	25.88	26.56	26.093	0.467755	wt	Gapdh	10.84	9.805	9.84	10.115	10.72	9.793	9.793	9.793	9.793	9.793	1.047	0.012	0.047	0.322	0.927	0.483974	0.991717	0.967947	0.79996	0.525951
Gapdh (6)	15.79	15.82	15.93	15.765	15.84	15.829	0.0632851	wt	Gapdh	0	0	0	0	0	0.329	0.329	0.329	0.329	0.329	-0.329	-0.329	-0.329	-0.329	-0.329	1.25614	1.25614	1.25614	1.25614	1.25614
Gene target	Cta L71-2	Ctb L90-7	Ctc L92-2	Ctd L6-1	Cte L6-5	average	std	Genotype	reference	DCta tx	DCtb tx	DCtc tx	DCtd tx	DCte tx	DCta t0	DCtb t0	DCtc t0	DCtd t0	DCtd t0	DDCta	DDCtb	DDCtc	DDCtd	DDCte	2EXP(-DDCta)	2EXP(-DDCtb)	2EXP(-DDCtc)	2EXP(-DDCtd)	2EXP(-DDCte)	Gene Symbol	Microarray Fold change
Dhcr	20.085	19.95	18.965	20.44	20.115	19.911	0.558608	ASO	Gapdh	3.845	3.645	3.165	4.525	4	6.609	6.609	6.609	6.609	6.609	-2.764	-2.964	-3.444	-2.084	-2.609	6.79277	7.80284	10.883	4.23981	6.10081	Dhcr	6.063
Meg3	18.96	18.84	19.02	18.895	19.05	18.953	0.0867179	ASO	Gapdh	2.72	2.535	3.22	2.98	2.935	2.848	2.848	2.848	2.848	2.848	-0.128	-0.313	0.372	0.132	0.087	1.09278	1.24229	0.772711	0.912565	0.941478	Meg3	1.87
Pde7b	21.64	21.565	21.995	21.035	21.88	21.623	0.372099	ASO	Gapdh	5.4	5.26	6.195	5.12	5.765	5.991	5.991	5.991	5.991	5.991	-0.591	-0.731	0.204	-0.871	-0.226	1.50629	1.65979	0.86814	1.82893	1.16959	Pde7b	2
Stx1A	21.7	21.085	21.45	21.32	21.985	21.508	0.347142	ASO	Gapdh	5.46	4.78	5.65	5.405	5.87	5.076	5.076	5.076	5.076	5.076	0.384	-0.296	0.574	0.329	0.794	0.76631	1.22774	0.671752	0.796088	0.576743	Stx1A	-1.88
Nr4a2	23.305	22.775	23.795	23.67	23.77	23.463	0.431749	ASO	Gapdh	7.065	6.47	7.995	7.755	7.655	6.787	6.787	6.787	6.787	6.787	0.278	-0.317	1.208	0.968	0.868	0.824734	1.24574	0.432868	0.511214	0.547906	Nr4a2	-1.8
Nov	23.885	23.47	24.1	23.93	23.58	23.793	0.260375	ASO	Gapdh	7.645	7.165	8.3	8.015	7.465	6.179	6.179	6.179	6.179	6.179	1.466	0.986	2.121	1.836	1.286	0.361985	0.504876	0.229888	0.280097	0.410086	Nov	-1.5
Pttg1	25.565	24.95	25.8	25.63	24.605	25.31	0.508466	ASO	Gapdh	9.325	8.645	10	9.715	8.49	8.249	8.249	8.249	8.249	8.249	1.076	0.396	1.751	1.466	0.241	0.474342	0.759962	0.297096	0.361985	0.846159	Pttg1	-3.73
Gapdh (7)	16.24	16.305	15.8	15.915	16.115	16.075	0.213863	ASO	Gapdh	0	0	0	0	0	-0.002	-0.002	-0.002	-0.002	-0.002	0.002	0.002	0.002	0.002	0.002	0.998615	0.998615	0.998615	0.998615	0.998615	Gapdh	1.072
	Cta L68-2	Ctb L71-1	Ctc L71-3	Ctd L90-6	Cte L6-2
Dhcr	22.855	23.175	23.26	23.26	23.445	23.199	0.216142	WT	Gapdh	6.315	7.015	6.21	6.55	6.965	6.609	6.609	6.609	6.609	6.609	-0.294	0.406	-0.399	-0.059	0.356	1.22603	0.754713	1.31859	1.04174	0.781328
Meg3	19.11	19.185	19.76	19.16	19.975	19.438	0.400291	WT	Gapdh	2.57	3.025	2.71	2.45	3.495	2.848	2.848	2.848	2.848	2.848	-0.278	0.177	-0.138	-0.398	0.647	1.21251	0.88454	1.10038	1.31768	0.638607
Pde7b	21.95	22.29	23.025	22.605	23.035	22.581	0.470816	WT	Gapdh	5.41	6.13	5.975	5.895	6.555	5.991	5.991	5.991	5.991	5.991	-0.581	0.139	-0.016	-0.096	0.564	1.49589	0.908148	1.01115	1.06881	0.676424
Stx1A	21.6	21.88	22.12	21.32	21.41	21.666	0.332235	WT	Gapdh	5.06	5.72	5.07	4.61	4.93	5.076	5.076	5.076	5.076	5.076	-0.016	0.644	-0.006	-0.466	-0.146	1.01115	0.639936	1.00417	1.38127	1.1065
Nr4a2	23.28	24.01	23.91	22.845	22.84	23.377	0.56249	WT	Gapdh	6.74	7.85	6.86	6.135	6.36	6.787	6.787	6.787	6.787	6.787	-0.047	1.063	0.073	-0.652	-0.427	1.03311	0.478636	0.950659	1.57135	1.34443
Nov	22.84	23.1	23.14	22.51	22.255	22.769	0.381942	WT	Gapdh	6.3	6.94	6.09	5.8	5.775	6.179	6.179	6.179	6.179	6.179	0.121	0.761	-0.089	-0.379	-0.404	0.91955	0.590087	1.06363	1.30044	1.32317
Pttg1	24.73	25.265	25.14	24.43	24.63	24.839	0.351753	WT	Gapdh	8.19	9.105	8.09	7.72	8.15	8.249	8.249	8.249	8.249	8.249	-0.059	0.856	-0.159	-0.529	-0.099	1.04174	0.552482	1.11651	1.44293	1.07103
Gapdh (7)	16.54	16.16	17.05	16.71	16.48	16.588	0.326144	WT	Gapdh	0	0	0	0	0	-0.002	-0.002	-0.002	-0.002	-0.002	0.002	0.002	0.002	0.002	0.002	0.998615	0.998615	0.998615	0.998615	0.998615
Gene target	Cta L71-2	Ctb L90-7	Ctc L92-2	Ctd L6-1	Cte L6-5	average	std	Genotype	reference	DCta tx	DCtb tx	DCtc tx	DCtd tx	DCte tx	DCta t0	DCtb t0	DCtc t0	DCtd t0	DCtd t0	DDCta	DDCtb	DDCtc	DDCtd	DDCte	2EXP(-DDCta)	2EXP(-DDCtb)	2EXP(-DDCtc)	2EXP(-DDCtd)	2EXP(-DDCte)	Gene Symbol	Microarray Fold change
Dhcr24	21.54	21.555	21.52	22.04	21.4	21.611	0.247497	ASO	Gapdh	6.395	6.335	6.295	6.8	6.755	7.133	7.133	7.133	7.133	7.133	-0.738	-0.798	-0.838	-0.333	-0.378	1.66786	1.73869	1.78757	1.25963	1.29954	Dhcr24	6.063
Srebf2	22.79	23.47	23.35	22.89	22.375	22.975	0.443593	ASO	Gapdh	7.645	8.25	8.125	7.65	7.73	8.436	8.436	8.436	8.436	8.436	-0.791	-0.186	-0.311	-0.786	-0.706	1.73027	1.13761	1.24057	1.72429	1.63127	Srebf2	1.52
Gapdh (8)	15.145	15.22	15.225	15.24	14.645	15.095	0.254239	ASO	Gapdh	0	0	0	0	0	0.001	0.001	0.001	0.001	0.001	-0.001	-0.001	-0.001	-0.001	-0.001	1.00069	1.00069	1.00069	1.00069	1.00069	Gapdh	1.072
	Cta L68-2	Ctb L71-1	Ctc L71-3	Ctd L90-6	Cte L6-2
Dhcr24	22.65	24.095	22.485	21.795	22.14	22.633	0.881041	wt	Gapdh	7.305	7.495	7.27	6.395	7.195	7.133	7.133	7.133	7.133	7.133	0.172	0.362	0.137	-0.738	0.062	0.887611	0.778085	0.909408	1.66786	0.957935
Srebf2	23.66	25.43	23.385	23.78	23.425	23.936	0.851068	wt	Gapdh	8.315	8.83	8.17	8.38	8.48	8.436	8.436	8.436	8.436	8.436	-0.121	0.394	-0.266	-0.056	0.044	1.08749	0.761017	1.20247	1.03958	0.969962
Gapdh (8)	15.345	16.6	15.215	15.4	14.945	15.501	0.638997	wt	Gapdh	0	0	0	0	0	0.001	0.001	0.001	0.001	0.001	-0.001	-0.001	-0.001	-0.001	-0.001	1.00069	1.00069	1.00069	1.00069	1.00069

## Sheet: D-t-test-RTPCRFig1B
Statistical analysis of qRT-PCR data from Figure 1B
Transcript	Parameter	Value
Dhcr24	Table Analyzed	ASOMsFig1b
	Column M	Dhcr24 wt
	vs	vs
	Column N	Dhcr24 aso
	Mann Whitney test
	P value	P<0.0001
	Exact or approximate P value?	Exact
	P value summary	***
	Are medians signif. different? (P < 0.05)	Yes
	One- or two-tailed P value?	One-tailed
	Sum of ranks in column M,N	59 , 151
	Mann-Whitney U	4
Ttr	Table Analyzed	ASOMsFig1b
	Column A	Ttr wt
	vs	vs
	Column B	Ttr aso
	Mann Whitney test
	P value	0.004
	Exact or approximate P value?	Exact
	P value summary	**
	Are medians signif. different? (P < 0.05)	Yes
	One- or two-tailed P value?	One-tailed
	Sum of ranks in column A,B	15 , 40
	Mann-Whitney U	0
Phgdh	Table Analyzed	ASOMsFig1b
	Column C	Phgdh wt
	vs	vs
	Column D	Phgdh aso
	Mann Whitney test
	P value	0.004
	Exact or approximate P value?	Exact
	P value summary	**
	Are medians signif. different? (P < 0.05)	Yes
	One- or two-tailed P value?	One-tailed
	Sum of ranks in column C,D	15 , 40
	Mann-Whitney U	0
Pde7b	Table Analyzed	ASOMsFig1b
	Column Q	Pde7b wt
	vs	vs
	Column R	Pde7b aso
	Mann Whitney test
	P value	0.05
	Exact or approximate P value?	Exact
	P value summary	*
	Are medians signif. different? (P < 0.05)	Yes
	One- or two-tailed P value?	One-tailed
	Sum of ranks in column Q,R	6 , 15
	Mann-Whitney U	0
Meg3	Table Analyzed	ASOMsFig1b
	Column AI	Meg3 wt
	vs	vs
	Column AJ	Meg3 aso
	Mann Whitney test
	P value	0.05
	Exact or approximate P value?	Exact
	P value summary	*
	Are medians signif. different? (P < 0.05)	Yes
	One- or two-tailed P value?	One-tailed
	Sum of ranks in column AI,AJ	15 , 6
	Mann-Whitney U	0
Adora2a	Table Analyzed	ASOMsFig1b
	Column G	Adora2a wt
	vs	vs
	Column H	Adora2a aso
	Mann Whitney test
	P value	0.2
	Exact or approximate P value?	Exact
	P value summary	ns
	Are medians signif. different? (P < 0.05)	No
	One- or two-tailed P value?	One-tailed
	Sum of ranks in column G,H	8 , 13
	Mann-Whitney U	2
Drd2	Table Analyzed	ASOMsFig1b
	Column E	Drd2 wt
	vs	vs
	Column F	Drd2 aso
	Mann Whitney test
	P value	0.05
	Exact or approximate P value?	Exact
	P value summary	*
	Are medians signif. different? (P < 0.05)	Yes
	One- or two-tailed P value?	One-tailed
	Sum of ranks in column E,F	6 , 15
	Mann-Whitney U	0
Ckmt1 wt	Table Analyzed	ASOMsFig1b
	Column Y	Ckmt1 wt
	vs	vs
	Column Z	Ckmt1 aso
	Mann Whitney test
	P value	0.004
	Exact or approximate P value?	Exact
	P value summary	**
	Are medians signif. different? (P < 0.05)	Yes
	One- or two-tailed P value?	One-tailed
	Sum of ranks in column Y,Z	15 , 40
	Mann-Whitney U	0
Srebf2	Table Analyzed	ASOMsFig1b
	Column AG	Srebf2 wt
	vs	vs
	Column AH	Srebf2 aso
	Mann Whitney test
	P value	0.0159
	Exact or approximate P value?	Exact
	P value summary	*
	Are medians signif. different? (P < 0.05)	Yes
	One- or two-tailed P value?	One-tailed
	Sum of ranks in column AG,AH	17 , 38
	Mann-Whitney U	2
Trh	Table Analyzed	ASOMsFig1b
	Column AA	Trh wt
	vs	vs
	Column AB	Trh aso
	Mann Whitney test
	P value	0.05
	Exact or approximate P value?	Exact
	P value summary	*
	Are medians signif. different? (P < 0.05)	Yes
	One- or two-tailed P value?	One-tailed
	Sum of ranks in column AA,AB	15 , 6
	Mann-Whitney U	0
Pttg1	Table Analyzed	ASOMsFig1b
	Column U	pttg1 wt
	vs	vs
	Column V	Pttg1 aso
	Mann Whitney test
	P value	0.05
	Exact or approximate P value?	Exact
	P value summary	*
	Are medians signif. different? (P < 0.05)	Yes
	One- or two-tailed P value?	One-tailed
	Sum of ranks in column U,V	15 , 6
	Mann-Whitney U	0
Bdnf wt	Table Analyzed	ASOMsFig1b
	Column I	Bdnf wt
	vs	vs
	Column J	Bdnf aso
	Mann Whitney test
	P value	0.004
	Exact or approximate P value?	Exact
	P value summary	**
	Are medians signif. different? (P < 0.05)	Yes
	One- or two-tailed P value?	One-tailed
	Sum of ranks in column I,J	40 , 15
	Mann-Whitney U	0
Nov	Table Analyzed	ASOMsFig1b
	Column AC	Nov wt
	vs	vs
	Column AD	Nov aso
	Mann Whitney test
	P value	0.004
	Exact or approximate P value?	Exact
	P value summary	**
	Are medians signif. different? (P < 0.05)	Yes
	One- or two-tailed P value?	One-tailed
	Sum of ranks in column AC,AD	40 , 15
	Mann-Whitney U	0
Med1	Table Analyzed	ASOMsFig1b
	Column AE	Med1 wt
	vs	vs
	Column AF	Med1 aso
	Mann Whitney test
	P value	0.4206
	Exact or approximate P value?	Gaussian Approximation
	P value summary	ns
	Are medians signif. different? (P < 0.05)	No
	One- or two-tailed P value?	One-tailed
	Sum of ranks in column AE,AF	26.50 , 28.50
	Mann-Whitney U	11.5
Stx1a	Table Analyzed	ASOMsFig1b
	Column AK	Stx1a wt
	vs	vs
	Column AL	Stx1a aso
	Mann Whitney test
	P value	0.05
	Exact or approximate P value?	Exact
	P value summary	*
	Are medians signif. different? (P < 0.05)	Yes
	One- or two-tailed P value?	One-tailed
	Sum of ranks in column AK,AL	15 , 6
	Mann-Whitney U	0
Gpx3	Table Analyzed	ASOMsFig1b
	Column S	Gpx3 wt
	vs	vs
	Column T	Gpx3 aso
	Mann Whitney test
	P value	0.05
	Exact or approximate P value?	Exact
	P value summary	*
	Are medians signif. different? (P < 0.05)	Yes
	One- or two-tailed P value?	One-tailed
	Sum of ranks in column S,T	15 , 6
	Mann-Whitney U	0
Nr4a2	Table Analyzed	ASOMsFig1b
	Column O	Nr4a2 wt
	vs	vs
	Column P	Nr4a2 aso
	Mann Whitney test
	P value	0.05
	Exact or approximate P value?	Exact
	P value summary	*
	Are medians signif. different? (P < 0.05)	Yes
	One- or two-tailed P value?	One-tailed
	Sum of ranks in column O,P	15 , 6
	Mann-Whitney U	0
Ywhag	Table Analyzed	ASOMsFig1b
	Column W	Ywhag wt
	vs	vs
	Column X	Ywhag aso
	Mann Whitney test
	P value	0.004
	Exact or approximate P value?	Exact
	P value summary	**
	Are medians signif. different? (P < 0.05)	Yes
	One- or two-tailed P value?	One-tailed
	Sum of ranks in column W,X	40 , 15
	Mann-Whitney U	0

## Sheet: E-PearsonsCorrel-RTPCR-Arrays
Pearson's correlation analysis between microarray and qRT-PCR results from pooled samples (Figure 1A)
Parameter	Microarray vs RT-PCR
Number of XY Pairs	19
Pearson r	0.8537
95% confidence interval	0.6525 to 0.9425
P value (two-tailed)	P<0.0001
P value summary	***
Is the correlation significant? (alpha=0.05)	Yes
R squared	0.7288
Pearson's correlation analysis between microarray and qRT-PCR results from non- pooled samples (Figure 1B)
Parameter	Microarray vs RT-PCR
Number of XY Pairs	19
Pearson r	0.8575
95% confidence interval	0.6606 to 0.9441
P value (two-tailed)	P<0.0001
P value summary	***
Is the correlation significant? (alpha=0.05)	Yes
R squared	0.7354
